# Supplementary material for: Metabolic signatures of osteoarthritis in urine using liquid chromatography‐high resolution tandem mass spectrometry
Source: Metabolomics. 2021 Mar 3;17(3):29. doi: 10.1007/s11306-021-01778-3 (PMC7925472; doi:10.1007/s11306-021-01778-3)
Supplement: Supplementary file 2 — Supplementary Material 2 (XLSX 57 KB ) [file 11306_2021_1778_MOESM2_ESM.xlsx]

## Sheet: Title_page
Online Resource 1
Metabolic signatures of osteoarthritis in urine using liquid chromatography-high resolution tandem mass spectrometry
Salah Abdelraziga, Catharine A. Ortoria, Michael Dohertyb,c,d,e, Ana M. Valdesb,c, Victoria Chapmanb,d,f and David A. Barretta
aCentre for Analytical Bioscience, School of Pharmacy, University of Nottingham, Nottingham, NG7 2RD, UK
bPain Centre Versus Arthritis, University of Nottingham, Medical School, Queen's Medical Centre, Nottingham, NG7 2RD, UK
cSchool of Medicine, University of Nottingham, Nottingham, NG7 2RD, UK
dNIHR Nottingham Biomedical Research Centre, University of Nottingham, Nottingham, NG7 2RD, UK
eCentre for Sport, Exercise and Osteoarthritis Research Versus Arthritis, University of Nottingham, Nottingham, NG7 2RD, UK
fSchool of Life Sciences, University of Nottingham, Nottingham, NG7 2RD, UK
Corresponding author:
David A. Barrett
Centre for Analytical Bioscience, School of Pharmacy, University of Nottingham, Nottingham, NG7 2RD, UK
Email: David.barrett@nottingham.ac.uk
Tel: +44 (0) 115 951 5062
Fax: +44 (0) 115 951 5102

## Sheet: Table_S1_Chemicals_and_reagents
Table S1 The list of chemicals and reagents used for the optimisation and validation of the LC-HRMS
Standards and Reagents	Description	Supplier	Concentration (µg/mL)*
0.1% Formic acid	LC-MS 0.1% formic acid in water	Sigma-Aldrich, Munich, Germany	-
2-Hydroxyisobutyric acid	2-Hydroxyisobutyric acid	Alfa Aesar, Thermo Fisher Scientific, Heysham, UK	60.4
3,4-Dihydroxymandelic acid	DL-3,4-Dihydroxymandelic acid 98%	Sigma-Aldrich, Munich, Germany	17.7
3,4-Dihydroxyphenylacetic acid (DOPAC)	3,4-Dihydroxyphenylacetic acid 98%	Acros Organics, Thermo Fisher Scientific, New Jersey, USA	60.5
3,4-Dihydroxyphenylalanine (L-DOPA)	3,4-Dihydroxyphenylalanine 97%	Sigma-Aldrich, Munich, Germany	42.9
3-Methylhistidine	3-Methyl-L-histidine	Sigma-Aldrich, Munich, Germany	51.1
4-Aminohippuric acid	4-Aminohippuric acid 99%	Acros Organics, Thermo Fisher Scientific, New Jersey, USA	12.8
4-Hydroxy-3-methoxymandelic acid	DL-4-Hydroxy-3-methoxymandelic acid ≥ 98%	Sigma-Aldrich, Munich, Germany	5.5
4-Hydroxyphenylacetic acid	4-Hydroxyphenylacetic acid 98%	Sigma-Aldrich, Munich, Germany	22.5
4-Methyl-2-oxovaleric acid	4-Methyl-2-oxovaleric acid ≥ 98.0%	Sigma-Aldrich, Munich, Germany	13.5
5-Hydroxyindole-3-acetic acid	5-Hydroxyindole-3-acetic acid ≥ 98%	Sigma-Aldrich, Munich, Germany	11.1
Acetonitrile	LC-MS acetonitrile	VWR, West Sussex, UK	-
Adrenaline	L- Adrenaline 98+%	Alfa Aesar, Thermo Fisher Scientific, Heysham, UK	83.5
Alanine	L-Alanine	Amresco, Solon, USA	38.7
Ammonium acetate	Ammonium acetate	Fluka, Sigma-Aldrich, Zwijndrecht, Netherland	-
Aspartic acid	L-Aspartic acid monosodium salt	Sigma-Aldrich, St. Louis, USA	29
Citric acid	Citric acid-anhydrous	Sigma-Aldrich, Munich, Germany	28.8
Creatine	Creatine monohydrate	Acros Organics, Thermo Fisher Scientific, New Jersey, USA	29.6
Creatinine	Creatinine 98%	Alfa Aesar, Thermo Fisher Scientific, Heysham, UK	22.6
Cytidine	Cytidine Ultra-Pure Grade	Amresco, Solon, USA	75.9
Formic acid	LC-MS formic acid 98%	Sigma-Aldrich, Munich, Germany	-
Glutamic acid	DL-Glutamic acid monohydrate ≥ 98%	Sigma-Aldrich, Munich, Germany	21.1
Hippuric acid	Hippuric acid Sodium salt 99%	Acros Organics, Thermo Fisher Scientific, New Jersey, USA	92.1
Histidine	DL-Histidine 98%	Sigma-Aldrich, Munich, Germany	31.6
Homovanillic acid	Homovanillic acid 98%	Acros Organics, Thermo Fisher Scientific, New Jersey, USA	18
Hypoxanthine	Hypoxanthine 99%	Alfa Aesar, Thermo Fisher Scientific, Heysham, UK	12.7
Lactic acid	DL-Lactic acid lithium salt 98%	Sigma-Aldrich, St. Louis, USA	60.2
Metanephrine	DL-Metanephrine HCl	Sigma-Aldrich, Munich, Germany	2.7
Methanol	LC-MS methanol	Fisher Scientific, Loughborough, UK	-
MHPG sulphate	3-Methoxy-4-hydroxyphenylglycol (MHPG) sulphate potassium salt	Sigma-Aldrich, Munich, Germany	1
Normetanephrine	Normetanephrine HCl 98%	Sigma-Aldrich, Munich, Germany	14.9
Phenylalanine	L-Phenylalanine 99%	Sigma-Aldrich, Munich, Germany	21.1
Serotonin	Serotonin HCl	Sigma-Aldrich, Munich, Germany	13.3
Threonine	L-Threonine 98%	Acros Organics, Thermo Fisher Scientific, New Jersey, USA	34.8
trans-Aconitic acid	trans-Aconitic acid 98%	Alfa Aesar, Thermo Fisher Scientific, Heysham, UK	23
Tryptophan	L-Tryptophan Pure Ph.	AppliChem GmbH, Darmstadt, Germany	31.9
Tyrosine	L-Tyrosine	Sigma-Aldrich, St. Louis, USA	54.7
Urea	Urea Sigma Ultra	Sigma-Aldrich, St. Louis, USA	67.8
Uric acid	Uric acid 99%	Alfa Aesar, Thermo Fisher Scientific, Heysham, UK	62.5
Uridine	Uridine ≥ 99%	Sigma-Aldrich, Munich, Germany	48.5
Water	LC-MS water	Fluka, Sigma-Aldrich, Buchs, Switzerland	-
*Concentration of the authentic standards in the standatd mixture for the optimisation and validation of the LC-HRMS for urine metabolomics

## Sheet: Table_S2_Authentic_standards
Table S2 Authentic standards used for the identification of urinary metabolites, validation and optimisation of the LC-HRMS for urine metabolomics
No	Authentic standard	Monoisotopic mass	Formula	RT (min)	[M+H]+	[M-H]-
1	1,3-Diaminopropane	74.0844	C3H10N2	10	75.0917	73.0771
2	1-Aminopropan-2-ol	75.0684	C3H9NO	5.19	76.0757	74.0611
3	1-Methylhistidine	169.085	C7H11N3O2	7.94	170.092	168.078
4	1-Naphthylacetic acid	186.068	C12H10O2	2.33	187.075	185.061
5	2-Aminobutan-4-olide	101.048	C4H7NO2	1.08	102.055	100.04
6	2-Ethylhexyl phthalate	278.152	C16H22O4	0.7	279.159	277.145
7	2-Hydroxyisobutyric acid	104.047	C4H8O3	3.06	105.055	103.04
8	2-Oxobutanoate	102.032	C4H6O3	1.81	103.039	101.024
9	3-(3-Hydroxy-phenyl)-propanoic acid	166.063	C9H10O3	0.59	167.07	165.056
10	3-(4-Hydroxyphenyl)pyruvate	180.042	C9H8O4	2.99	181.05	179.035
11	3-(N-morpholino)propanesulfonic acid (MOPS)	209.072	C7H15NO4S	3.51	210.079	208.065
12	3,4-Dihydroxymandelic acid	184.037	C8H8O5	8.1	185.044	183.03
13	3,4-Dihydroxyphenylacetate	168.042	C8H8O4	3.28	169.05	167.035
14	3,4-Dihydroxyphenylacetic acid	168.042	C8H8O4	3.68	169.049	167.035
15	3,4-Dihydroxyphenylalanine (L-DOPA)	197.069	C9H11NO4	6.26	198.076	196.062
16	3',5'-Cyclic AMP	329.053	C10H12N5O6P	5.13	330.06	328.045
17	3-Hydroxyphenylacetate	152.047	C8H8O3	3.28	153.055	151.04
18	3-Methoxy-4-hydroxymandelate	198.053	C9H10O5	2.95	199.06	197.046
19	3-Methoxy-4-Hydroxyphenylglycol sulphate	264.03	C9H12O7S	0.701851	265.038	263.023
20	3-Methoxy-4-Hydroxyphenylglycolsulfate	264.03	C9H12O7S	0.59	265.038	263.023
21	3-Methoxytyramine	167.095	C9H13NO2	4.46	168.102	166.087
22	3-Methyl-2-oxobutanoic acid	116.047	C5H8O3	1.5	117.055	115.04
23	3-Methylhistidine	169.085	C7H11N3O2	7.82672	170.092	168.078
24	4-(2-hydroxyethyl)-1-piperazineethanesulfonic acid (HEPES)	238.099	C8H18N2O4S	5.67	239.106	237.091
25	4-Aminobenzoate	165.079	C7H7NO2	1.57	166.086	164.072
26	4-Aminobutanoate	103.063	C4H9NO2	6.84	104.071	102.056
27	4-Aminohippuric acid	194.069	C9H10N2O3	4.55227	195.076	193.062
28	4-Aminohippuricacid	194.069	C9H10N2O3	4.56	195.076	193.062
29	4-Coumarate	164.047	C9H8O3	2.34	165.055	163.04
30	4-Hydroxy-3-methoxymandelic acid	198.053	C9H10O5	2.40184	199.06	197.046
31	4-Hydroxybutyric acid	104.047	C4H8O3	1.36	105.055	103.04
32	4-Hydroxyphenylacetate	152.047	C8H8O3	3.05	153.055	151.04
33	4-Hydroxyphenylacetic acid	152.047	C8H8O3	0.84	153.055	151.04
34	4-Methyl-2-oxovaleric acid	130.063	C6H10O3	0.929783	131.07	129.056
35	4-Trimethylammoniobutanoate	145.11	C7H15NO2	8.17	146.118	144.103
36	5-Aminolevulinate	131.058	C5H9NO3	6.88	132.066	130.051
37	5-Hydroxyindole-3-acetic acid	191.058	C10H9NO3	2.73898	192.065	190.051
38	5-Methoxytryptamine	190.111	C11H14N2O	4.32	191.118	189.103
39	5'-Methylthioadenosine	297.09	C11H15N5O3S	1.43	298.097	296.082
40	5-Oxoproline	129.043	C5H7NO3	5.32	130.05	128.035
41	Adenine	135.054	C5H5N5	2.63	136.062	134.047
42	Adenosine	267.097	C10H13N5O4	2.07	268.104	266.089
43	Adrenaline	183.09	C9H13NO3	4.5421	184.097	182.082
44	Alanine	89.0477	C3H7NO2	6.58531	90.0549	88.0405
45	Allantoin	158.044	C4H6N4O3	1.34	159.051	157.037
46	Aminoadipic acid	161.069	C6H11NO4	1.36	162.076	160.062
47	Arabinose	150.053	C5H10O5	1.56	151.06	149.046
48	Arginine	174.112	C6H14N4O2	8.97	175.119	173.104
49	Ascorbic acid	176.032	C6H8O6	0.96	177.039	175.025
50	Asparagine	132.053	C4H8N2O3	6.78	133.061	131.046
51	Aspartic acid	133.038	C4H7NO4	7.32812	134.045	132.03
52	Benzoic acid	122.037	C7H6O2	2.3	123.044	121.03
53	Betaine	117.079	C5H11NO2	5.78	118.086	116.072
54	Biopterin	237.086	C9H11N5O3	3.53	238.093	236.079
55	Biotin	244.088	C10H16N2O3S	5.21	245.095	243.081
56	Carnitine	161.105	C7H15NO3	7.3	162.112	160.098
57	Choline phosphate	183.066	C5H14NO4P	10.86	184.073	182.059
58	Citric acid	192.027	C6H8O7	6.81	193.034	191.02
59	Citrulline	175.096	C6H13N3O3	6.92	176.103	174.088
60	Creatine	131.069	C4H9N3O2	6.25	132.077	130.062
61	Creatinine	113.059	C4H7N3O	3.1745	114.066	112.052
62	Cysteic acid	169.005	C3H7NO5S	6	170.012	167.997
63	Cytidine	243.086	C9H13N3O5	3.3	244.093	242.078
64	Cytosine	111.043	C4H5N3O	2.47	112.051	110.036
65	dAMP	331.068	C10H14N5O6P	8.04	332.075	330.061
66	Decanoylcarnitine	315.241	C17H33NO4	5.65	316.248	314.234
67	Dehydroascorbic acid	174.016	C6H6O6	1.21	175.024	173.009
68	Deoxyadenosine	251.102	C10H13N5O3	2.13	252.109	250.095
69	Deoxyguanosine	267.097	C10H13N5O4	3.22	268.104	266.089
70	Deoxyuridine	228.075	C9H12N2O5	1.13	229.082	227.067
71	dUMP	308.041	C9H13N2O8P	7.39	309.048	307.034
72	Erythrose	120.042	C4H8O4	2.64	121.05	119.035
73	Flavin adenine dinucleotide (FAD)	785.157	C27H33N9O15P2	6.55	786.164	784.15
74	Fructose	180.063	C6H12O6	1.95	181.071	179.056
75	Fumarate	116.011	C4H4O4	0.72	117.018	115.004
76	Galactose	180.063	C6H12O6	2.33	181.071	179.056
77	Galacturonic acid	194.043	C6H10O7	6.67	195.05	193.035
78	Gallic acid	170.022	C7H6O5	0.91	171.029	169.014
79	Glucosamine	179.079	C6H13NO5	5.1	180.087	178.072
80	Glucose	180.063	C6H12O6	2.32	181.071	179.056
81	Glutamic acid	147.053	C5H9NO4	7.13479	148.06	146.046
82	Glutamine	146.069	C5H10N2O3	6.43	147.076	145.062
83	Glutaric acid	132.042	C5H8O4	6.73	133.05	131.035
84	Glyceraldehyde	90.0317	C3H6O3	1.27	91.039	89.0244
85	Glyceric acid	106.027	C3H6O4	2.74	107.034	105.019
86	Glycolic acid	76.016	C2H4O3	4.48	77.0233	75.0088
87	Glycylglycine	132.053	C4H8N2O3	6.72	133.061	131.046
88	Guanidinoacetic acid	117.054	C3H7N3O2	5.98	118.061	116.047
89	Guanine	151.049	C5H5N5O	3.23	152.057	150.042
90	Guanosine	283.092	C10H13N5O5	3.25	284.099	282.084
91	Gulono-1,4-lactone	178.048	C6H10O6	1.45	179.055	177.04
92	Hexanoylcarnitine	259.178	C13H25NO4	6.09	260.186	258.171
93	Hippuric acid	179.058	C9H9NO3	3.94988	180.065	178.051
94	Histamine	111.08	C5H9N3	6.87	112.087	110.072
95	Histidine	155.069	C6H9N3O2	8.62	156.077	154.062
96	Homoserine	119.058	C4H9NO3	1.49	120.066	118.051
97	Homovanillic acid	182.058	C9H10O4	0.921642	183.065	181.051
98	Hypoxanthine	136.039	C5H4N4O	2.03	137.046	135.031
99	Imidazole-4-acetic acid	126.043	C5H6N2O2	6.34	127.05	125.036
100	Indoxylsulfate	213.01	C8H7NO4S	0.52	214.017	212.002
101	Inosine	268.081	C10H12N4O5	2.27	269.088	267.073
102	Isoleucine	131.095	C6H13NO2	5.28	132.102	130.087
103	Isonicotinic acid	123.032	C6H5NO2	4.29	124.039	122.025
104	Itaconic acid	130.027	C5H6O4	4.07	131.034	129.019
105	Kynurenine	208.085	C10H12N2O3	5.09	209.092	207.078
106	Lactic acid	90.0317	C3H6O3	3.85627	91.0389	89.0245
107	Leucine	131.095	C6H13NO2	5.18	132.102	130.087
108	Leucinic acid	132.079	C6H12O3	2.98	133.086	131.071
109	Lipoamide	205.06	C8H15NOS2	0.87	206.067	204.052
110	Lipoic acid	206.044	C8H14O2S2	1.72	207.051	205.036
111	Maleic acid	116.011	C4H4O4	0.7	117.018	115.004
112	Malic acid	134.022	C4H6O5	2.74	135.029	133.014
113	Malonic acid	104.011	C3H4O4	1.57	105.018	103.004
114	Mannitol	182.079	C6H14O6	2.71	183.086	181.072
115	Melatonin	232.121	C13H16N2O2	0.85	233.128	231.114
116	Mercaptoethanol	78.0139	C2H6OS	0.81	79.0212	77.0067
117	Mesaconic acid	130.027	C5H6O4	6.26	131.034	129.019
118	Metanephrine	197.105	C10H15NO3	4.76188	198.112	196.098
119	methylglyoxal	72.0211	C3H4O2	0.97	73.0284	71.0139
120	Methylguanidine	73.064	C2H7N3	4.93	74.0712	72.0568
121	Methylmalonic acid	118.027	C4H6O4	2.88	119.034	117.019
122	myo-Inositol	180.063	C6H12O6	3.9	181.071	179.056
123	N,N-Dimethyllysine	174.137	C8H18N2O2	10.05	175.144	173.13
124	N6-Acetyllysine	188.116	C8H16N2O3	5.76	189.123	187.109
125	N6-Methyllysine	160.121	C7H16N2O2	9.38	161.128	159.114
126	N-Acetylglucosamine	221.09	C8H15NO6	2.64	222.097	220.083
127	N-Acetylglutamic acid	189.064	C7H11NO5	6.75	190.071	188.056
128	N-Acetylglutamine	188.08	C7H12N2O4	5.5	189.087	187.072
129	N-Acetylneuraminic acid	309.106	C11H19NO9	6.57	310.113	308.099
130	N-Acetylornithine	174.1	C7H14N2O3	6.94	175.108	173.093
131	N-Acetylphenylalanine	207.09	C11H13NO3	4.13	208.097	206.082
132	N-Acetylputrescine	130.111	C6H14N2O	6.3	131.118	129.103
133	Nicotinamide	122.048	C6H6N2O	1.13	123.055	121.041
134	Normetanephrine	183.09	C9H13NO3	4.35	184.097	182.082
135	O-Acetylcarnitine	203.116	C9H17NO4	6.93	204.123	202.108
136	O-Acetylserine	147.053	C5H9NO4	1.79	148.06	146.046
137	O-Butanoylcarnitine	231.147	C11H21NO4	6.45	232.154	230.14
138	Orotic acid	156.017	C5H4N2O4	1.85	157.024	155.01
139	Orotidine	288.059	C10H12N2O8	2.84	289.067	287.052
140	Pantothenic acid	219.111	C9H17NO5	5.11	220.118	218.103
141	Phenolsulfonphthalein	354.056	C19H14O5S	0.82	355.063	353.049
142	Phenylacetylglycine	193.074	C10H11NO3	4.15	194.081	192.067
143	Phenylalanine	165.079	C9H11NO2	4.35	166.086	164.072
144	Phenylhydrazine	108.069	C6H8N2	7	109.076	107.061
145	Phenylpyruvic acid	164.047	C9H8O3	1.27	165.055	163.04
146	Proline	115.063	C5H9NO2	5.76	116.071	114.056
147	pyrazinoic acid	124.027	C5H4N2O2	4.61	125.035	123.02
148	Pyridoxal	167.058	C8H9NO3	1.29	168.065	166.051
149	Pyridoxine	169.074	C8H11NO3	1.57	170.081	168.067
150	Pyruvic acid	88.0161	C3H4O3	7.75	89.0233	87.0088
151	Ribose	150.053	C5H10O5	1.27	151.06	149.046
152	Salicyluric acid	195.053	C9H9NO4	3.15	196.06	194.046
153	Sarcosine	89.0477	C3H7NO2	5.11	90.055	88.0404
154	Serotonin	176.095	C10H12N2O	4.4	177.102	175.088
155	sn-Glycero-3-Phosphocholine	257.103	C8H20NO6P	7.61	258.11	256.096
156	sn-Glycerol 3-phosphate	172.014	C3H9O6P	7.77	173.021	171.006
157	Succinic acid	118.027	C4H6O4	5.96	119.034	117.019
158	Sucrose	342.116	C12H22O11	4.23	343.123	341.109
159	Taurine	125.015	C2H7NO3S	4.41	126.022	124.007
160	Taurocholic acid	515.292	C26H45NO7S	3.34	516.299	514.284
161	Threonine	119.058	C4H9NO3	6.09283	120.065	118.051
162	Thymidine	242.09	C10H14N2O5	1.1	243.098	241.083
163	Thymine	126.043	C5H6N2O2	0.96	127.05	125.036
164	trans-Aconitic acid	174.016	C6H6O6	6.9747	175.024	173.009
165	Tryptophan	204.09	C11H12N2O2	5.13838	205.097	203.083
166	Tyrosine	181.074	C9H11NO3	5.49248	182.081	180.067
167	Uracil	112.027	C4H4N2O2	1	113.035	111.02
168	Urea	60.0324	CH4N2O	1.42024	61.0396	59.0252
169	Uric acid	168.028	C5H4N4O3	0.87	169.036	167.021
170	Uridine	244.07	C9H12N2O6	1.25	245.077	243.062
171	Xanthine	152.033	C5H4N4O2	1.64	153.041	151.026
*All authentic standards were prepared in different mixtures either in MS grade water or acetonitrile and diluted to give a final concentration of 20 µM for LC-HRMS analysis

## Sheet: Table S3_LC-HRMS_validation
Table S3 Validation of the LC-HRMS analysis for untargeted urine metabolomics of OA using selected peaks of metabolites from the pooled QC interspaced throughout the analytical run
No	m/z	Polarity	Retention time (min)		Peak Area
			Mean	RSD (%)	Mean	RSD (%)
1	61.0399	ESI+	1.41995	0.00889714	1.87267e+07	0.15464
2	76.0758	ESI+	7.77065	0.00217311	8.07136e+06	0.118854
3	88.0399	ESI-	6.14933	0.00198851	284818	0.179611
4	94.0653	ESI+	5.89591	0.00277535	3.04568e+06	0.117492
5	96.96	ESI-	6.60725	0.00181328	8.33245e+06	0.163774
6	103.04	ESI-	4.09667	0.00543221	373352	0.131481
7	104.992	ESI+	5.63044	0.00158184	5.96209e+06	0.0887159
8	112.051	ESI+	2.3136	0.0130817	1.93123e+06	0.174158
9	112.052	ESI-	3.20603	0.00890566	3.60225e+07	0.121495
10	114.066	ESI+	3.16053	0.0113022	2.19529e+08	0.150192
11	115.07	ESI+	3.16215	0.0109451	9.43244e+06	0.155268
12	118.086	ESI+	6.05926	0.00225123	1.98332e+06	0.150689
13	120.066	ESI+	6.154	0.00548649	83884.8	0.159089
14	130.109	ESI+	5.32296	0.00203358	4.95197e+06	0.16341
15	132.077	ESI+	6.58921	0.0014937	2.18383e+06	0.143049
16	137.046	ESI+	1.94689	0.00703486	4.61579e+06	0.162674
17	141.017	ESI-	5.62964	0.00261931	2.44991e+07	0.065573
18	142.086	ESI+	3.97084	0.00441428	2.08915e+06	0.177773
19	143.118	ESI+	8.68237	0.00226439	2.07766e+06	0.145713
20	144.102	ESI+	6.18273	0.00314985	4.94685e+06	0.169505
21	152.071	ESI+	4.40366	0.00366297	2.23128e+06	0.123046
22	153.066	ESI+	1.38054	0.0124231	5.05414e+06	0.147752
23	160.133	ESI+	8.88751	0.00184133	2.75176e+06	0.154998
24	162.113	ESI+	7.67567	0.00145142	3.32342e+06	0.182787
25	166.072	ESI+	2.77894	0.00833066	5.79074e+06	0.174829
26	166.087	ESI+	5.25	0.00269374	112671	0.173422
27	170.093	ESI+	7.77254	0.00503239	3.78176e+06	0.18241
28	172.991	ESI-	0.607423	0.00132758	8.52162e+06	0.138694
29	174.041	ESI-	6.89027	0.00251888	206454	0.177087
30	178.051	ESI-	3.99639	0.005099	2.14422e+07	0.174701
31	180.066	ESI-	5.50055	0.00210123	72516.9	0.176037
32	186.995	ESI+	5.62516	0.0017839	3.93874e+06	0.108959
33	187.007	ESI-	0.607423	0.00132758	5.01198e+07	0.155549
34	190.05	ESI-	2.94667	0.0096557	127512	0.178033
35	193.061	ESI-	3.89	0.00412228	92200.6	0.180094
36	194.927	ESI-	6.60915	0.00195983	3.59026e+06	0.11285
37	197.045	ESI-	2.546	0.00677055	294093	0.182734
38	203.082	ESI-	5.17	0.00219322	97002.3	0.135539
39	203.15	ESI+	9.15723	0.00114675	6.09215e+06	0.172484
40	212.002	ESI-	0.630712	0.00142945	1.59974e+07	0.146028
41	223.02	ESI-	5.62444	0.00261242	3.17209e+06	0.0741572
42	225.063	ESI-	1.7522	0.0107466	3.50503e+06	0.131951
43	226.083	ESI+	2.27	0.010264	596664	0.173237
44	229.155	ESI+	7.50093	0.0117706	6.01511e+06	0.166976
45	232.028	ESI+	0.668516	0.00159061	4.32218e+06	0.102554
46	243.062	ESI-	1.64777	0.00805777	5.9917e+06	0.128688
47	245.012	ESI-	1.45338	0.00971525	1.17738e+06	0.156523
48	254.982	ESI-	0.743535	0.0113661	1.06947e+06	0.182731
49	263.104	ESI-	4.775	0.00584816	7.6187e+06	0.17531
50	265.118	ESI+	4.77405	0.00649691	3.65808e+06	0.151299
51	268.998	ESI+	5.62516	0.0017839	6.82682e+06	0.124594
52	305.034	ESI-	1.4642	0.0120631	1.39743e+06	0.15463
53	357.109	ESI-	4.00778	0.00388305	1.39925e+06	0.181009
54	515.008	ESI+	5.62516	0.0017839	1.28755e+06	0.119784

## Sheet: Table S4 MVA_validation
Table S4 Validation of the OPLS-DA generated from the LC-HRMS profiling of urine samples of OA patients and non-OA controls
Description	Outcome
1. Peak detected
ESI+	4405
ESI-	3000
Total (ESI+ and ESI-)	7405
2. OPLS-DA of non-inflammatory OA participants and non-OA controls
R2Y	0.638
Q2	-0.221
Permutation test (intercept)1	-0.141
3. OPLS-DA of inflammatory OA participants and non-OA controls
R2Y	0.874
Q2	0.465
Permutation test (intercept)1	-0.13
4. External validation: classification (training/test models)
True positive (TP)	0.64
False positive (FP)	0.09
True negative (TN)	0.91
False negative (FN)	0.36
Sensitivity (%)2	0.88
Specificity (%)3	0.71
Accuracy (%)4	0.77
5. Area under receiver operative characteristic (ROC) curve (AUC)
AUC (TPR vs FPR)5	0.76
1The OPLS-DA model is considered robust when the regression line of the permuted Q2 values intercept at, or below zero and less than the Q2 value of the model. 2Sensitivity is the true positive rate (TPR) calculated from the formula, TPR = TP/(TP+FP). 3Specificity is the false negative rate (FNR) calculated from the formula, FNR = TN/(TN+FN). 4Acuuracy is calculated from the formula, Accuracy (%)…

## Sheet: Table S5Pathway_analysis
Table S5 Pathway analysis of the OA biomarkers obtained from the LC-HRMS profiling of urine samples of inflammatory OA participants and non-OA controls
Pathway	Total number of metabolites in the pathway	Total number of metabolites found the pathway	p-value	Adjusted p-value*	Pathway Impact
Pyruvate metabolism	22	3	0.00012917	0.0018084	0.26594
Tryptophan metabolism	41	1	0.00055152	0.0025738	0.14305
Aminoacyl-tRNA biosynthesis	48	1	0.00055152	0.0025738	0
Purine metabolism	65	1	0.0027499	0.0096248	0.01651
Lysine degradation	25	2	0.0077427	0.021679	0.14085
Citrate cycle (TCA cycle)	20	2	0.018802	0.032904	0.07615
Tyrosine metabolism	42	2	0.018802	0.032904	0.02463
Alanine, aspartate and glutamate metabolism	28	2	0.018802	0.032904	0.0024
Arginine biosynthesis	14	1	0.040885	0.055654	0
Glycolysis / Gluconeogenesis	26	1	0.055654	0.055654	0.10044
Glycine, serine and threonine metabolism	33	1	0.055654	0.055654	0
Cysteine and methionine metabolism	33	1	0.055654	0.055654	0
Arginine and proline metabolism	38	1	0.055654	0.055654	0
Glyoxylate and dicarboxylate metabolism	32	1	0.055654	0.055654	0
p-values were adjusted using Benjamini Hochberg FDR and significantly altered pathways were highlighted in bold.

## Sheet: Component
Component Name		Curve Index	Weighting Index	Origin Index	Equation
							Specified	Calculated
Filename	Sample Type	Sample Name	Integ. Type	Area	ISTD Area	Area Ratio	Amount	Amount	%Diff	%RSD	Peak Status	Level	Units	RT	Sample ID	Excluded
